# Supplementary material for: Uncovering the Pathogenic Landscape of Helminth (Opisthorchis viverrini) Infections: A Cross-Sectional Study on Contributions of Physical and Social Environment and Healthcare Interventions
Source: PLoS Negl Trop Dis. 2016 Dec 7;10(12):e0005175. doi: 10.1371/journal.pntd.0005175 (PMC5142777; doi:10.1371/journal.pntd.0005175)
Supplement: S3 File — Data are classified according to villages. (XLSX) [file pntd.0005175.s005.xlsx]

## Sheet: S3_File
Villages	n	Mean age	Gender (%)		Mean Epg	Prevalence (%)	Education (%)		Past_deworm (%)		Awareness (%)		Eat_raw_fish (%)		Foodborne (%)		STH (%)		Poverty line (%)		Occupation (%)									Reasons for consumption (%)				Reasons for non-consumption (%)
			Male	Female			Secondary/Tertiary	Primary or below	No	Yes	No	Yes	No	Yes	Not infected	Infected	Not infected	Infected	Above	Below	Undisclosed	Stay at home	Farmer	Fisherman	Contract worker	Foodseller	Craftsman	Office worker	Other jobs	Delicious	Habit	Friends	Deworm	Avoid O. viverrini	Health reasons	Dislike
Fa Luem	97	52.76	50.57	49.43	38.32	40.21	13.41	86.59	86.9	13.1	12.9	87.1	20.88	79.12	92.78	7.22	93.81	6.19	34.02	42.27	23.71	12.9	81.72	1.08	5.38	0	0	0	3.23	70.97	48.39	30.65	9.68	26.67	0.13	40
Huay Bong	172	52.36	55.81	44.19	99.41	64	16.9	83.1	68.15	31.85	11.01	88.99	36.97	63.03	96.51	3.49	95.93	4.07	12.21	59.3	28.49	17.72	84.18	4.43	2.53	3.8	0.63	1.9	1.9	67.86	5.95	23.81	1.19	74.47	0	25.53
Pho Tak	168	53.46	45.24	54.76	91.7	18.45	19.59	80.41	77.86	22.14	12.12	87.88	63.13	36.88	94.64	5.36	94.64	5.36	30.36	43.45	26.19	28.66	69.51	4.88	11.59	3.05	1.83	3.66	1.83	51.92	53.85	25	7.69	54.17	0.11	22.22
Sai Mun	195	51.86	45.64	54.36	39.47	4.62	27.78	72.22	72.84	27.16	22.76	77.24	35.77	64.23	97.44	2.56	97.44	2.56	17.44	55.38	27.18	21.11	88.33	2.22	11.67	1.67	3.89	2.22	3.89	53.09	49.38	28.4	8.64	58.33	0.06	56.25
